# Supplementary material for: Antioxidant Properties of Cerium Oxide Nanoparticles Prevent Retinal Neovascular Alterations In Vitro and In Vivo
Source: Antioxidants (Basel). 2022 Jun 9;11(6):1133. doi: 10.3390/antiox11061133 (PMC9220105; doi:10.3390/antiox11061133)
Supplement: Supplementary file 1 [file antioxidants-11-01133-s001.zip]

Archive with 1 entries (1 files):
- antioxidants-1746052-supplementary.pdf
